# Supplementary material for: Cost-Effective Next Generation Sequencing-Based STR Typing with Improved Analysis of Minor, Degraded and Inhibitor-Containing DNA Samples
Source: Int J Mol Sci. 2023 Feb 8;24(4):3382. doi: 10.3390/ijms24043382 (PMC9960623; doi:10.3390/ijms24043382)
Supplement: Supplementary file 1 [file ijms-24-03382-s001.zip]

Archive with 1 entries (1 files):
- ijms-2127708-supplementary.pdf
